# Supplementary material for: Intralobar Pulmonary Sequestration Presenting as Hemothorax Secondary to Spontaneous Pneumothorax: Case Report and Literature Review
Source: Front Pediatr. 2022 Jun 30;10:937563. doi: 10.3389/fped.2022.937563 (PMC9279614; doi:10.3389/fped.2022.937563)
Supplement: Supplementary file 1 [file Table_1.xls]

## Sheet: Sheet1
Table 1 Intralobar pulmonary sequestration with hemothorax
Case	Age	Sex	Presentation	CT	Vascular imaging	Diagnostic method	Treatment	Intraoperation	Pathology	Possible reason	Blood supply	Author, Year
1	20	male	hemoptysis, dyspnea, fever, chest and abdomen pain, pallor, diaphoresis	——	angiography (+)	angiography	thoracotomy	——	parenchyma and cystic bleed	direct systemic arterialization of the thin-walled pulmonary arterial tree, rupture	desending thoracic aorta *3	Oxman LM, 1974
2	8	female	chest pain, hemoptysis, weakness, pallor	——	angiography (+)	angiography	operation	——	artery thrombosis and fibrinoid necrosis, arteritis, muscular arteries	hypertension, multiple arterial aneurysms	thoracic aorta *2	Laurin S, 1980
3	30	male	hematemesis, chest pain	——	——	thoracotomy	thoracotomy	rupture of cystic cavity and anomalous artery	lung inflammatory and necrosis	ingestion of salicylates	abdominal aorta (5mm)	Zapatero J, 1983
4	30	male	chest pain, hemoptysis	pleural effusion, mass	angiography (+)	angiography	thoracotomy	pulmonary and arterial rupture	pleural tear	——	abdominal aorta (6mm)	Iliás L, 1996
5	22	male	shock, chest pain, dyspnea, dizziness	pleural effusion, mass	angiography (+)	angiography	embolization with coils & VATS	bleeding from feeding vessel into pleural cavity	——	systemic blood pressure in sequestral artery is higher	abdominal aorta	Wandschneider W, 2003
6	55	male	shock, hemoptysis, chest pain, respiratory unstable	pleural effusion, lung cystic mass	——	thoracotomy	thoracotomy	ruptured cavity	——	hypertension, infection	artery (5mm)	Hofman FN, 2005
7	44	male	chest pain, hemoptysis, shock	consolidation, pleural effusion, cystic mass	enhanced CT (-)	thoracotomy	thoracotomy	Tear of lung parenchyma	——	systemic artery is hyperbaric system	thoracic aorta & abdominal aorta *2	Arsalane A, 2006
8	27	male	hemoptysis, chest pain	pleural effusion, intrapulmonary cystic mass	enhanced CT (+)	enhanced CT	operation	ruptured cystic mass	——	degenerative arteriosclerotic	descending thoracic aorta (20mm)	Tamura Y, 2006
9	45	male	hemoptysis, chest pain, fever, shock	pleural effusion, intrapulmonary mass, multicystic, consolidation	——	postmortem examination	refuse surgery	——	ruptured cavity, aberrant vessels are elastic with thrombosis and endarteritis	spontaneous	thoracic aorta (8mm)	Wang HW, 2012
10	11	male	shortness of breath, hemoptysis, shock, respiratory failure	intrapulmonary mass	——	thoracotomy	thoracotomy	intralobar hemorrhage due to ruptured artery	intrabronchial hemorrhage, pneumonia, aspergillus hyphae	traumatic disruption, funnel chest, aspergillus infection	descending aorta (3mm)	Kleffner T, 2013
11	40	male	fever, haemoptysis, chest pain, dyspnoea, shock	pleural effusion, intrapulmonary mass	enhanced CT (+)	enhanced CT	thoracotomy & laparotomy	intrapulmonary haemorrhage, rupture of anomalous artery	——	collapse of aberrant vessels	coeliac artery (10mm)	Yoshitake S, 2013
12	34	male	dyspnoea, chest pain, shock	pleural effusion, cystic mass	CTA (+)	CTA	cardiopulmonary bypass, thoracotomy	lung tissue multiple bleed	——	aneurysmatic aberrant artery	descending thoracic aorta (33mm)	Alptekin Erkul GS, 2021
13	45	male	hemoptysis, fever, breathlessness, elevated pleural effusion CEA	pleural effusion, cystic mass	enhanced CT (+)	enhanced CT	bronchial arterial embolism, thoracotomy	——	lung fibrinoid necrosis and inflammatory, septate hyphae	aspergillus infection	descending thoracic aorta	Luo W, 2021
CT: computed tomography; CTA: computed tomography angiography; VATS: video-assisted thoracic surgery; CEA: carcinoembryonic antigen; * number of aberrant artery
