# Supplementary material for: Intralobar Pulmonary Sequestration Presenting as Hemothorax Secondary to Spontaneous Pneumothorax: Case Report and Literature Review
Source: Front Pediatr. 2022 Jun 30;10:937563. doi: 10.3389/fped.2022.937563 (PMC9279614; doi:10.3389/fped.2022.937563)
Supplement: Supplementary file 2 [file Table_2.xls]

## Sheet: Sheet1
Table 2 Extralobar pulmonary sequestration with hemothorax
Case	Age	Sex	Presentation	CT	Vascular imaging	Diagnostic method	Treatment	Intraoperation	Pathology	Possible reason	Blood supply	Author, Year
1	12	male	chest pain, dyspnea	pleural effusion, mass	enhanced CT (-)	thoracotomy	thoracotomy	venous thrombus	——	aneurism	——	Klöti J, 1989
2	50	male	chest pain, dyspnea, fever	pleural effusion, mass, high-density foci	angiography (-)	thoracotomy	thoracotomy	——	type II CCAM	spontaneous	thoracic aorta	Avishai V, 1996
3	34	male	chest pain, dyspnea	pleural effusion, mass, calcification, consolidation	——	thoracotomy	thoracotomy	intracystic hemorrhage	intracystic hemorrhage	anticoagulation therapy, cough	abdominal aorta (4mm)	Guska S, 2004
4	15	——	chest pain, dyspnea	consolidation, pleural effusion, mass	enhanced CT (-)	thoracotomy	thoracotomy	——	lung necrosis and hemorrhage	——	thoracic aorta	Ghraïri H, 2006
5	32	female	thoraco-abdominal pain, restless, fever	consolidation, pleural effusion	——	VATS	thoracotomy	extracystic vascular pedicle torsion and partial rupture, extralobar pulmonary infarction	lung necrosis and hemorrhage	recent pregnancy	intercostal artery, intercostal vein *	Pinto Filho DR, 2009
6	16	male	chest pain, fever, chills	pleural effusion, mass	——	pathologic	thoracotomy	——	infarction, occlusion of small vessels around bronchus, no elastic arteries	tiny aberrant vessels	not found	Tetsuka K, 2009
7	3	male	chest pain, tachypnea	pleural effusion, mass	——	pathologic	thoracotomy	——	infarction, small elastic arteries	tiny aberrant vessels	not found	Tetsuka K, 2009
8	37	male	chest pain, nausea, sweating, respiratory failure, shock	consolidation, pleural effusion, mass	enhanced CT (-)	thoracotomy	thoracotomy	——	type II CCAM	——	throraco-abdominal aorta	Selvaratnam R, 2011
9	35	female	dyspnea, cough, hemoptosis	consolidation, pleural effusion, hilar nodule	enhanced CT (-) arteriography (+)	arteriography	thoracotomy	——	infarction, small elastic arteries	primary lung fibrosarcoma	——	Di Crescenzo V, 2013
10	41	male	chest pain, respiratory discomfort	pleural effusion, mass	——	VATS	VATS	——	infarction secondary to vascular torsion	——	——	Okubo Y, 2016
CT: computed tomography; CCAM: congenital cystic adenoid malformation; VATS: video-assisted thoracic surgery; * rupture and collapse
